# Supplementary material for: Simulation and optimization of nutrient uptake and biomass formation using a multi-parameter Monod-type model of tobacco BY-2 cell suspension cultures in a stirred-tank bioreactor
Source: Front Plant Sci. 2023 Oct 31;14:1183254. doi: 10.3389/fpls.2023.1183254 (PMC10731461; doi:10.3389/fpls.2023.1183254)
Supplement: Supplementary file 2 [file DataSheet_2.csv]

+ + + + + + " " E x p e r i m e n t " " 1 " " + + + + + +
+----------+---------------+-----------------+-----------+--------------+---------------+--------------+----------------+------------+-------------+
| Time [h] | Dead DM [g/l] | Active DM [g/l] | FM/DM [-] | Sucrose [mM] | Ammonium [mM] | Nitrate [mM] | Phosphate [mM] | Volume [l] | Harvest [l] |
+----------+---------------+-----------------+-----------+--------------+---------------+--------------+----------------+------------+-------------+
| 0.0 | 0.02 | 0.66 | 29.81 | 70.49 | 19.64 | 39.59 | 2.54 | 2.4 | 0.04 |
| 17.0 | 0.03 | 1.05 | 27.11 | 59.55 | 18.1 | 38.48 | 1.84 | 2.36 | 0.34 |
| 42.0 | 0.31 | 1.97 | 19.09 | 48.46 | 16.15 | 35.35 | 0.62 | 2.02 | 0.05 |
| 66.0 | 0.43 | 3.53 | 17.82 | 39.71 | 14.2 | 31.74 | 0.26 | 1.97 | 0.16 |
| 90.0 | 1.04 | 5.46 | 17.12 | 29.79 | 7.5 | 20.64 | 0.13 | 1.81 | 0.04 |
| 114.0 | 1.08 | 3.8 | 17.87 | 30.46 | 9.22 | 30.66 | 0.27 | 3.6 | 0.14 |
| 138.0 | 0.5 | 7.96 | 17.27 | 14.01 | 5.69 | 25.89 | 0.19 | 3.8 | 0.05 |
| 160.0 | 0.78 | 7.16 | 14.91 | 16.33 | 7.7 | 22.48 | 0.31 | 5.1 | 0.07 |
+----------+---------------+-----------------+-----------+--------------+---------------+--------------+----------------+------------+-------------+
+ + + + + + " " E x p e r i m e n t " " 2 " " + + + + + +
+----------+---------------+-----------------+-----------+--------------+---------------+--------------+----------------+------------+-------------+
| Time [h] | Dead DM [g/l] | Active DM [g/l] | FM/DM [-] | Sucrose [mM] | Ammonium [mM] | Nitrate [mM] | Phosphate [mM] | Volume [l] | Harvest [l] |
+----------+---------------+-----------------+-----------+--------------+---------------+--------------+----------------+------------+-------------+
| 0.0 | 0.04 | 0.54 | 17.93 | 79.69 | 19.68 | 40.58 | 2.4 | 2.2 | 0.0 |
| 20.0 | 0.05 | 1.26 | 12.3 | 69.61 | 17.6 | 39.31 | 1.5 | 2.1 | 0.04 |
| 44.0 | 0.05 | 1.73 | 14.09 | 56.89 | 16.69 | 31.83 | 0.86 | 2.05 | 0.03 |
| 68.0 | 0.09 | 2.47 | 16.41 | 45.51 | 13.39 | 27.64 | 0.56 | 2.0 | 0.08 |
| 91.0 | 0.12 | 4.47 | 15.94 | 30.09 | 10.56 | 27.73 | 0.29 | 1.95 | 0.05 |
| 115.0 | 0.19 | 6.45 | 18.04 | 25.8 | 5.34 | 30.08 | 0.14 | 1.85 | 0.03 |
| 139.0 | 0.23 | 4.93 | 17.67 | 31.79 | 7.61 | 32.48 | 0.13 | 3.4 | 0.07 |
| 163.0 | 0.31 | 5.91 | 18.42 | 20.0 | 5.78 | 27.61 | 0.13 | 3.8 | 0.08 |
| 187.0 | 0.51 | 5.15 | 17.96 | 20.57 | 6.83 | 26.97 | 0.26 | 5.7 | 2.65 |
| 211.0 | 0.18 | 4.7 | 17.66 | 24.71 | 8.55 | 30.49 | 0.14 | 5.1 | 2.1 |
| 236.0 | 0.47 | 6.07 | 17.43 | 15.15 | 5.76 | 28.5 | 0.06 | 3.35 | 0.08 |
| 262.0 | 0.24 | 4.78 | 16.57 | 19.26 | 10.81 | 32.46 | 0.13 | 5.7 | 3.1 |
| 284.0 | 0.35 | 4.37 | 17.39 | 18.41 | 11.08 | 32.33 | 0.13 | 3.6 | 1.1 |
| 307.0 | 0.85 | 6.23 | 17.94 | 10.99 | 4.94 | 28.46 | 0.14 | 3.0 | 0.04 |
| 331.0 | 0.33 | 5.79 | 16.49 | 21.17 | 6.79 | 30.32 | 0.14 | 4.7 | 2.0 |
| 355.0 | 0.49 | 5.77 | 16.7 | 20.74 | 7.17 | 29.52 | 0.13 | 3.72 | 1.0 |
| 377.0 | 0.35 | 5.55 | 17.03 | 17.93 | 7.52 | 29.37 | 0.13 | 3.7 | 0.7 |
| 403.0 | 0.36 | 5.7 | 17.38 | 13.6 | 7.29 | 30.35 | 0.13 | 4.4 | 1.4 |
| 425.0 | 0.19 | 6.13 | 17.2 | 12.61 | 6.42 | 29.94 | 0.11 | 4.1 | 1.1 |
| 451.0 | 0.43 | 5.97 | 17.69 | 12.36 | 7.31 | 28.74 | 0.13 | 4.4 | 1.1 |
| 476.0 | 0.33 | 5.91 | 16.83 | 14.46 | 7.71 | 30.58 | 0.13 | 4.7 | 1.3 |
| 500.0 | 0.33 | 4.7 | 18.9 | 15.65 | 6.38 | 30.0 | 0.13 | 4.8 | 1.4 |
+----------+---------------+-----------------+-----------+--------------+---------------+--------------+----------------+------------+-------------+
+ + + + + + " " E x p e r i m e n t " " 3 " " + + + + + +
+----------+---------------+-----------------+-----------+--------------+---------------+--------------+----------------+------------+-------------+
| Time [h] | Dead DM [g/l] | Active DM [g/l] | FM/DM [-] | Sucrose [mM] | Ammonium [mM] | Nitrate [mM] | Phosphate [mM] | Volume [l] | Harvest [l] |
+----------+---------------+-----------------+-----------+--------------+---------------+--------------+----------------+------------+-------------+
| 0.0 | 0.04 | 0.96 | 18.31 | 69.35 | 19.95 | 39.84 | 2.46 | 2.45 | 0.05 |
| 22.0 | 0.03 | 1.17 | 18.14 | 56.14 | 18.84 | 36.46 | 1.4 | 2.38 | 0.07 |
| 46.0 | 0.07 | 1.89 | 14.93 | 49.89 | 17.78 | 34.76 | 0.54 | 2.34 | 0.04 |
| 70.0 | 0.08 | 2.98 | 14.82 | 39.6 | 13.08 | 30.18 | 0.26 | 2.3 | 0.04 |
| 94.0 | 0.14 | 4.59 | 14.76 | 32.59 | 12.76 | 27.64 | 0.19 | 2.28 | 0.02 |
| 118.0 | 0.3 | 6.59 | 15.6 | 29.0 | 11.21 | 24.49 | 0.12 | 2.23 | 0.05 |
| 142.0 | 0.32 | 6.16 | 15.01 | 17.7 | 10.81 | 27.88 | 0.21 | 3.43 | 0.05 |
| 166.0 | 0.61 | 6.23 | 16.18 | 16.42 | 10.76 | 27.31 | 0.27 | 4.63 | 0.05 |
| 190.0 | 0.24 | 6.53 | 16.61 | 13.6 | 10.27 | 27.37 | 0.24 | 5.5 | 1.0 |
| 214.0 | 0.46 | 5.93 | 16.72 | 15.25 | 9.55 | 26.22 | 0.16 | 5.5 | 2.0 |
| 238.0 | 0.29 | 5.58 | 16.52 | 16.36 | 9.17 | 26.58 | 0.35 | 5.5 | 2.6 |
| 262.0 | 0.44 | 5.55 | 17.01 | 17.58 | 10.43 | 28.73 | 0.21 | 5.5 | 1.55 |
| 286.0 | 0.7 | 5.12 | 16.3 | 20.23 | 11.55 | 32.18 | 0.23 | 5.5 | 1.05 |
| 310.0 | 0.29 | 5.09 | 17.28 | 24.89 | 12.48 | 34.28 | 0.28 | 5.0 | 1.4 |
| 334.0 | 0.36 | 4.24 | 17.35 | 27.96 | 12.29 | 36.6 | 0.23 | 5.5 | 2.55 |
| 358.0 | 0.27 | 4.29 | 17.28 | 30.14 | 13.68 | 37.61 | 0.24 | 5.0 | 1.0 |
| 382.0 | 0.29 | 4.51 | 17.31 | 28.42 | 13.7 | 35.97 | 0.19 | 5.5 | 1.8 |
| 406.0 | 0.16 | 5.15 | 18.03 | 25.98 | 12.29 | 31.06 | 0.16 | 5.5 | 0.4 |
| 430.0 | 0.35 | 4.78 | 17.42 | 16.75 | 11.59 | 32.52 | 0.12 | 5.5 | 2.0 |
| 454.0 | 0.32 | 5.81 | 19.93 | 13.43 | 9.39 | 29.95 | 0.13 | 5.5 | 0.4 |
| 478.0 | 0.39 | 5.58 | 18.3 | 11.56 | 8.73 | 29.27 | 0.12 | 5.5 | 1.05 |
| 500.0 | 0.41 | 5.94 | 18.89 | 11.99 | 9.58 | 27.94 | 0.1 | 5.5 | 1.15 |
+----------+---------------+-----------------+-----------+--------------+---------------+--------------+----------------+------------+-------------+
+ + + + + + " " E x p e r i m e n t " " 4 " " + + + + + +
+----------+---------------+-----------------+-----------+--------------+---------------+--------------+----------------+---------------+--------------+------------+-------------+
| Time [h] | Dead DM [g/l] | Active DM [g/l] | FM/DM [-] | Sucrose [mM] | Ammonium [mM] | Nitrate [mM] | Phosphate [mM] | Fructose [mM] | Glucose [mM] | Volume [l] | Harvest [l] |
+----------+---------------+-----------------+-----------+--------------+---------------+--------------+----------------+---------------+--------------+------------+-------------+
| 0.0 | 0.0 | 0.8 | 21.12 | 60.35 | 18.59 | 38.82 | 2.11 | 1.93 | 2.19 | 1.0 | 0.02 |
| 72.1 | 0.0 | 3.74 | 16.87 | 42.2 | 9.96 | 32.27 | 0.33 | 14.93 | 11.72 | 0.99 | 0.1 |
| 94.6 | 0.02 | 6.29 | 15.91 | 28.5 | 5.75 | 28.2 | 0.14 | 12.46 | 14.85 | 0.89 | 0.02 |
| 116.4 | 0.22 | 8.47 | 16.84 | 17.87 | 2.05 | 26.18 | 0.08 | 6.82 | 12.05 | 1.0 | 0.12 |
| 143.0 | 0.28 | 10.6 | 19.11 | 2.92 | 0.75 | 19.42 | 0.06 | 3.06 | 2.73 | 1.0 | 0.02 |
+----------+---------------+-----------------+-----------+--------------+---------------+--------------+----------------+---------------+--------------+------------+-------------+
+ + + + + + " " E x p e r i m e n t " " 4 " " + + + + + +
+----------+---------------+-----------------+-----------+--------------+---------------+--------------+----------------+---------------+--------------+------------+-------------+
| Time [h] | Dead DM [g/l] | Active DM [g/l] | FM/DM [-] | Sucrose [mM] | Ammonium [mM] | Nitrate [mM] | Phosphate [mM] | Fructose [mM] | Glucose [mM] | Volume [l] | Harvest [l] |
+----------+---------------+-----------------+-----------+--------------+---------------+--------------+----------------+---------------+--------------+------------+-------------+
| 0.0 | 0.0 | 0.56 | 24.11 | 65.64 | 19.98 | 38.02 | 2.5 | 1.99 | 4.17 | 1.0 | 0.02 |
| 72.2 | 0.31 | 2.84 | 16.44 | 49.45 | 11.65 | 33.17 | 0.46 | 17.17 | 14.89 | 0.98 | 0.1 |
| 93.7 | 0.18 | 4.86 | 15.77 | 39.2 | 5.85 | 29.55 | 0.19 | 11.13 | 17.24 | 0.88 | 0.02 |
| 116.3 | 0.19 | 7.3 | 16.37 | 24.53 | 3.8 | 26.97 | 0.14 | 8.78 | 6.71 | 1.0 | 0.12 |
| 143.0 | 0.25 | 9.79 | 18.1 | 6.9 | 0.37 | 22.51 | 0.07 | 4.5 | 4.66 | 1.0 | 0.02 |
+----------+---------------+-----------------+-----------+--------------+---------------+--------------+----------------+---------------+--------------+------------+-------------+
+ + + + + + " " E x p e r i m e n t " " 6 " " + + + + + +
+----------+---------------+-----------------+-----------+--------------+---------------+--------------+----------------+---------------+--------------+------------+-------------+
| Time [h] | Dead DM [g/l] | Active DM [g/l] | FM/DM [-] | Sucrose [mM] | Ammonium [mM] | Nitrate [mM] | Phosphate [mM] | Fructose [mM] | Glucose [mM] | Volume [l] | Harvest [l] |
+----------+---------------+-----------------+-----------+--------------+---------------+--------------+----------------+---------------+--------------+------------+-------------+
| 0.0 | 0.03 | 0.92 | 17.58 | 42.67 | 20.53 | 38.23 | 2.49 | 1.0 | 1.28 | 1.0 | 0.02 |
| 72.0 | 0.25 | 3.26 | 17.66 | 28.26 | 15.76 | 34.61 | 0.4 | 15.58 | 12.57 | 0.98 | 0.1 |
| 94.7 | 0.7 | 5.48 | 16.31 | 16.14 | 11.43 | 33.16 | 0.17 | 11.12 | 8.03 | 0.88 | 0.02 |
| 116.5 | 0.76 | 7.44 | 17.39 | 10.76 | 6.72 | 27.04 | 0.15 | 6.31 | 6.75 | 1.0 | 0.12 |
| 143.0 | 0.32 | 7.6 | 21.74 | 5.05 | 2.22 | 24.56 | 0.07 | 2.54 | 2.35 | 1.0 | 0.02 |
+----------+---------------+-----------------+-----------+--------------+---------------+--------------+----------------+---------------+--------------+------------+-------------+
+ + + + + + " " E x p e r i m e n t " " 7 " " + + + + + +
+----------+---------------+-----------------+-----------+--------------+---------------+--------------+----------------+---------------+--------------+------------+-------------+
| Time [h] | Dead DM [g/l] | Active DM [g/l] | FM/DM [-] | Sucrose [mM] | Ammonium [mM] | Nitrate [mM] | Phosphate [mM] | Fructose [mM] | Glucose [mM] | Volume [l] | Harvest [l] |
+----------+---------------+-----------------+-----------+--------------+---------------+--------------+----------------+---------------+--------------+------------+-------------+
| 0.0 | 0.0 | 1.25 | 17.52 | 74.65 | 18.25 | 38.18 | 2.48 | 5.17 | 6.7 | 1.0 | 0.02 |
| 72.3 | 0.11 | 5.24 | 15.57 | 58.69 | 7.52 | 30.91 | 0.32 | 22.2 | 19.38 | 0.99 | 0.1 |
| 93.7 | 0.45 | 7.86 | 15.66 | 40.39 | 3.12 | 24.43 | 0.18 | 17.21 | 14.72 | 0.89 | 0.02 |
| 116.3 | 0.38 | 10.6 | 16.85 | 26.4 | 0.57 | 19.32 | 0.09 | 12.39 | 8.74 | 1.0 | 0.03 |
| 143.0 | 0.36 | 13.4 | 19.68 | 2.31 | 0.4 | 13.55 | 0.05 | 10.2 | 3.7 | 1.0 | 0.02 |
+----------+---------------+-----------------+-----------+--------------+---------------+--------------+----------------+---------------+--------------+------------+-------------+
+ + + + + + " " E x p e r i m e n t " " 8 " " + + + + + +
+----------+---------------+-----------------+-----------+--------------+---------------+--------------+----------------+---------------+--------------+------------+-------------+
| Time [h] | Dead DM [g/l] | Active DM [g/l] | FM/DM [-] | Sucrose [mM] | Ammonium [mM] | Nitrate [mM] | Phosphate [mM] | Fructose [mM] | Glucose [mM] | Volume [l] | Harvest [l] |
+----------+---------------+-----------------+-----------+--------------+---------------+--------------+----------------+---------------+--------------+------------+-------------+
| 0.0 | 0.0 | 0.4 | 28.75 | 0.0 | 19.11 | 38.51 | 2.15 | 150.64 | 0.0 | 1.0 | 0.0 |
| 20.5 | 0.13 | 0.17 | 38.67 | 0.0 | 17.75 | 38.14 | 1.69 | 146.65 | 0.0 | 1.0 | 0.1 |
| 44.8 | 0.07 | 0.33 | 23.25 | 0.0 | 16.55 | 38.04 | 1.25 | 135.77 | 0.0 | 1.0 | 0.1 |
| 68.3 | 0.19 | 0.51 | 10.86 | 0.0 | 15.29 | 37.04 | 0.72 | 110.04 | 0.0 | 1.0 | 0.1 |
| 93.5 | 0.52 | 0.78 | 10.69 | 0.0 | 13.54 | 34.89 | 0.48 | 88.13 | 0.0 | 1.0 | 0.1 |
| 164.0 | 0.46 | 1.94 | 14.33 | 0.0 | 10.32 | 31.53 | 0.1 | 65.25 | 0.0 | 1.0 | 0.1 |
| 188.0 | 1.09 | 1.01 | 20.62 | 0.0 | 6.36 | 30.21 | 0.08 | 57.39 | 0.0 | 1.0 | 0.1 |
+----------+---------------+-----------------+-----------+--------------+---------------+--------------+----------------+---------------+--------------+------------+-------------+
+ + + + + + " " E x p e r i m e n t " " 9 " " + + + + + +
+----------+---------------+-----------------+-----------+--------------+---------------+--------------+----------------+---------------+--------------+------------+-------------+
| Time [h] | Dead DM [g/l] | Active DM [g/l] | FM/DM [-] | Sucrose [mM] | Ammonium [mM] | Nitrate [mM] | Phosphate [mM] | Fructose [mM] | Glucose [mM] | Volume [l] | Harvest [l] |
+----------+---------------+-----------------+-----------+--------------+---------------+--------------+----------------+---------------+--------------+------------+-------------+
| 0.0 | 0.25 | 0.25 | 25.8 | 0.0 | 19.18 | 38.69 | 2.11 | 0.0 | 159.59 | 1.0 | 0.0 |
| 20.5 | 0.08 | 0.12 | 59.0 | 0.0 | 16.71 | 38.32 | 1.19 | 0.0 | 148.88 | 1.0 | 0.1 |
| 44.8 | 0.08 | 0.32 | 26.0 | 0.0 | 15.6 | 36.96 | 0.79 | 0.0 | 126.01 | 1.0 | 0.1 |
| 68.3 | 0.27 | 0.53 | 10.87 | 0.0 | 15.53 | 36.59 | 0.36 | 0.0 | 105.29 | 1.0 | 0.1 |
| 93.5 | 0.65 | 0.45 | 10.91 | 0.0 | 13.91 | 34.8 | 0.13 | 0.0 | 83.6 | 1.0 | 0.1 |
| 164.0 | 0.79 | 1.71 | 15.16 | 0.0 | 8.73 | 33.83 | 0.11 | 0.0 | 55.96 | 1.0 | 0.1 |
| 188.0 | 1.9 | 1.9 | 13.63 | 0.0 | 5.09 | 32.75 | 0.08 | 0.0 | 53.23 | 1.0 | 0.1 |
+----------+---------------+-----------------+-----------+--------------+---------------+--------------+----------------+---------------+--------------+------------+-------------+
